# Supplementary material for: Myeloid Targeted Human MLL-ENL and MLL-AF9 Induces cdk9 and bcl2 Expression in Zebrafish Embryos
Source: PLoS Genet. 2024 Jun 3;20(6):e1011308. doi: 10.1371/journal.pgen.1011308 (PMC11175583; doi:10.1371/journal.pgen.1011308)
Supplement: S1 Raw Data — (XLSX) [file pgen.1011308.s005.xlsx]

## Sheet: ENL single myeloid counts
lyz	control	MLL-ENL		mpo	control	MLL-ENL		mpeg	control	MLL-ENL		spi1b	Control	MLL-ENL
	34	28			11	26			43	58			2	2
	18	21			5	14			60	79			3	76
	22	8			17	13			34	59			1	24
	16	4			13	26			39	41			0	13
	26	35			5	36			29	103			1	47
	18	12			11	16			42	73			2	39
	20	19			17	38			30	133			2	11
	41	17			28	12			32	91			1	5
	24	15			6				34	89			2	155
	19	10			16				36	64			3	2
		4							25	110			2	60
									44	62			2	19
									31	166			1	22
									46	97			1	44
									68	67			0	73
									50	52			1	10
									43	125			1	18
									25	99			3	51
									42	89			1	52
									48	107			3	8
										53			3	49
										61			4	41
													2	26
													2	5
													5	158
													3	112
													4	38
													2	66
													3	89
													4	87
													0	35
													3	33
													4	42
													7	15
													0	52
													5	35
													13
													8
													7
													6
													4
													1
													1
													2
													0
													0

## Sheet: AF9 single myeloid counts
lyz	control	MLL-AF9		mpo	control	MLL-AF9		mpeg	control	MLL-AF9		spi1b	Control	MLL-AF9
	31	25			16	18			23	29			7	10
	17	20			24	33			20	46			4	42
	23	21			21	41			32	60			6	49
	12	14			23	12			20	119			2	31
	22	18			32	81			47	95			13	19
	27	41			31	44			38	22			12	14
	36	31			22	30			42	96			11	13
	26	3			24	125			57	71			1	120
	28	30			20	7			24	19			3	17
	19	29			22	39			25	99			14	127
	17	21			38	12			38	89			18	130
	19	17			25	52			16	101			17	56
	24	32			24	81			48	41			10	14
	28	26			18	45			28	81			2	18
	41	5			12	142			21	97			11	20
	18	33			35	28			40	36			9	15
	10	36			30	20			58	20			10	73
	29	18			23	19			32	78			12	51
	12	21			18	29			27	148			14	40
	20	17			44	21			61	68			6	29
	32	22			29	20			32	70			0	32
	42	24			19	144			49	115			2	54
	19	18			12	24			33	59			3	91
	28	39			11	51			36	43			1	21
	14	24			16	90			16	69			5	32
	39	32			18	43			40	75			3	63
	23	25			13	52			36	72			4	83
	22	30			25	37			40	90			3	77
	20	37			34	28			32	79			2	68
	27	25			29	23			59	88			0	36
	33	28			21	20			34	128			3	56
		29			15	43							0	34
		44			10	36							2	60
		25			23	31							6	15
		33			34	48							2	175
					28	23							3	159
					29	126							9	125
					28	36							0	22
					24	48							10	72
					21	43							2	27
					22	37							3	23
					26	39							11
						58							2
													8
													4
													2
													3
													5
													2
													6
													5
													4
													3
													4
													3
													0
													2
													3
													1
													0
													0
													2

## Sheet: ENL double WISH 48hpf
48	lyz counts						lyz counts percents						mpo counts						mpo counts percents						pu.1 counts						pu.1 counts Percents						mpeg counts						mpeg counts percents
	lyz	MLL	both	total			lyz	MLL	Both	total			mpo	MLL	both	total			mpo	MLL	both	total			pu.1	MLL	both	total			pu.1	MLL	both	total			mpeg	MLL	Both	total			mpeg	mll	both	total
1	24	18	0	42		1	57.1429	42.8571	0	100		1	19	7	41	67		1	28.3582	10.4478	61.194	100		1	2	2	0	4		1	50	50	0	100		1	3	12	120	135		1	2.22222	8.88889	88.8889	100
2	13	6	0	19		2	68.4211	31.5789	0	100		2	15	4	0	19		2	78.9474	21.0526	0	100		2	12	2	0	14		2	85.7143	14.2857	0	100		2	5	13	26	44		2	11.3636	29.5455	59.0909	100
3	10	33	0	43		3	23.2558	76.7442	0	100		3	10	0	37	47		3	21.2766	0	78.7234	100		3	15	11	28	54		3	27.7778	20.3704	51.8519	100		3	9	0	70	79		3	11.3924	0	88.6076	100
4	16	43	0	59		4	27.1186	72.8814	0	100		4	11	2	30	43		4	25.5814	4.65116	69.7674	100		5	18	0	27	45		5	40	0	60	100		4	0	0	17	17		4	0	0	100	100
5	20	15	0	35		5	57.1429	42.8571	0	100		5	24	3	16	43		5	55.814	6.97674	37.2093	100		6	11	0	46	57		6	19.2982	0	80.7018	100		5	2	0	11	13		5	15.3846	0	84.6154	100
6	13	4	0	17		6	76.4706	23.5294	0	100		6	21	0	76	97		6	21.6495	0	78.3505	100		7	14	0	42	56		7	25	0	75	100		6	5	0	31	36		6	13.8889	0	86.1111	100
7	25	22	0	47		7	53.1915	46.8085	0	100		8	17	2	20	39		8	43.5897	5.12821	51.2821	100		average	12	2.5	23.8333	38.3333			pu.1	MLL	both			7	4	2	30	36		7	11.1111	5.55556	83.3333	100
8	24	32	0	56		8	42.8571	57.1429	0	100		9	14	0	0	14			mpo	MLL	both			percent	31.3043	6.52174	62.1739			average percent	41.2984	14.1093	44.5923			8	3	1	25	29		8	10.3448	3.44828	86.2069	100
9	25	24	0	49		9	51.0204	48.9796	0	100		average	16.375	2.25	27.5	46.125		Average percent	39.3167	6.89379	53.7895															9	5	12	24	41		9	12.1951	29.2683	58.5366	100
11	16	22	0	38		11	42.1053	57.8947	0	100		percent	35.5014	4.87805	59.6206																					10	3	2	64	69		10	4.34783	2.89855	92.7536	100
12	22	19	0	41		12	53.6585	46.3415	0	100															pu.1	MLL	both	total			pu.1	MLL	both	total		11	2	3	66	71		11	2.8169	4.22535	92.9577	100
13	15	12	0	27		13	55.5556	44.4444	0	100									mpo	MLL	both	total		a	9	12	35	56		a	16.0714	21.4286	62.5	100		12	7	17	61	85		12	8.23529	20	71.7647	100
14	12	33	0	45		14	26.6667	73.3333	0	100			mpo	MLL	both	total		a	16.3636	19.0909	64.5455	100		b	5	28	100	133		b	3.7594	21.0526	75.188	100		13	3	0	51	54		13	5.55556	0	94.4444	100
15	8	30	0	38		15	21.0526	78.9474	0	100		a	18	21	71	110		b	23.0216	14.3885	62.5899	100		c	5	9	11	25		c	20	36	44	100		14	2	0	103	105		14	1.90476	0	98.0952	100
16	10	14	0	24		16	41.6667	58.3333	0	100		b	32	20	87	139		c	31.5217	20.6522	47.8261	100		d	10	9	34	53		d	18.8679	16.9811	64.1509	100		average	3.78571	4.42857	49.9286	58.1429			mpeg	mll	both
17	28	6	0	34		17	82.3529	17.6471	0	100		c	29	19	44	92		d	20.7547	37.7358	41.5094	100		e	7	11	29	47		e	14.8936	23.4043	61.7021	100		percent	6.51106	7.61671	85.8722			average percent	7.91165	7.41646	84.6719
average	17.5625	20.8125	0	38.375			lyz	MLL	both			d	11	20	22	53		e	35.8491	16.9811	47.1698	100		f	7	6	26	39		f	17.9487	15.3846	66.6667	100
percent	45.7655	54.2345	0			average percents	48.7299	51.2701	0			e	57	27	75	159		f	11.6788	29.1971	59.1241	100		g	13	20	98	131		g	9.92366	15.2672	74.8092	100
							18.2983	18.2983	0			f	16	40	81	137		g	8.66142	14.1732	77.1654	100		h	9	27	51	87		h	10.3448	31.0345	58.6207	100			mpeg	MLL	Both	total			mpeg	MLL	both	total
												g	22	36	196	254		h	11.165	11.6505	77.1845	100		i	18	19	58	95		i	18.9474	20	61.0526	100		1	6	15	69	90		1	6.66667	16.6667	76.6667	100
												h	23	24	159	206		i	18.0645	20	61.9355	100		j	9	7	34	50		j	18	14	68	100		2	3	7	21	31		2	9.67742	22.5806	67.7419	100
												i	28	31	96	155		j	37.3494	16.8675	45.7831	100		k	10	15	45	70		k	14.2857	21.4286	64.2857	100		3	9	18	101	128		3	7.03125	14.0625	78.9062	100
												j	31	14	38	83		k	21.3415	19.5122	59.1463	100		l	21	22	86	129		l	16.2791	17.0543	66.6667	100		4	7	31	93	131		4	5.34351	23.6641	70.9924	100
Total Tabulated												k	35	32	97	164		l	5.46875	40.625	53.9062	100		m	11	22	53	86		m	12.7907	25.5814	61.6279	100		5	13	1	27	41		5	31.7073	2.43902	65.8537	100
	average:			standard deviation:								l	7	52	69	128		m	11.1111	32.2222	56.6667	100		n	10	13	95	118		n	8.47458	11.0169	80.5085	100		6	18	23	81	122		6	14.7541	18.8525	66.3934	100
												m	10	29	51	90		n	24.7191	28.0899	47.191	100		o	14	58	74	146		o	9.58904	39.726	50.6849	100		7	10	5	16	31		7	32.2581	16.129	51.6129	100
	lyz			lyz								n	22	25	42	89		o	8.19672	16.9399	74.8634	100		p	11	15	94	120		p	9.16667	12.5	78.3333	100		8	22	33	31	86		8	25.5814	38.3721	36.0465	100
lyz +	0.487		lyz +	0.183								o	15	31	137	183		p	8.8785	14.9533	76.1682	100		q	9	10	51	70		q	12.8571	14.2857	72.8571	100		9	14	39	73	126		9	11.1111	30.9524	57.9365	100
MLL +	0.513		MLL +	0.183								p	19	32	163	214		q	24	36	40	100		r	6	3	19	28		r	21.4286	10.7143	67.8571	100		10	7	9	12	28		10	25	32.1429	42.8571	100
lyz/MLL +	0.002		lyz/MLL +	0								q	24	36	40	100		r	16.6667	11.5942	71.7391	100		s	12	20	81	113		s	10.6195	17.6991	71.6814	100		11	11	16	69	96		11	11.4583	16.6667	71.875	100
	mpx			mpx								r	23	16	99	138		s	12.0879	36.2637	51.6484	100		t	15	23	125	163		t	9.20245	14.1104	76.6871	100		12	10	9	14	33		12	30.303	27.2727	42.4242	100
mpx +	0.238		mpx +	0.158								s	11	33	47	91		t	43.0769	21.5385	35.3846	100		u	18	43	272	333		u	5.40541	12.9129	81.6817	100		13	6	10	10	26		13	23.0769	38.4615	38.4615	100
MLL +	0.197		MLL +	0.132								t	28	14	23	65		u	20.8333	56.9444	22.2222	100		v	7	6	71	84		v	8.33333	7.14286	84.5238	100		14	2	4	7	13		14	15.3846	30.7692	53.8462	100
mpx/MLL +	0.565		mpx/MLL +	0.189								u	15	41	16	72		v	40.2778	12.5	47.2222	100		w	19	22	199	240		w	7.91667	9.16667	82.9167	100		15	20	6	25	51		15	39.2157	11.7647	49.0196	100
	pu.1			pu.1								v	29	9	34	72		w	10.0917	40.367	49.5413	100		x	14	52	183	249		x	5.62249	20.8835	73.494	100		16	9	15	84	108		16	8.33333	13.8889	77.7778	100
spi1b +	0.183		spi1b +	0.161								w	11	44	54	109		x	4.09836	8.60656	87.2951	100		average	11.2083	19.6667	80.1667	111.042			pu.1	MLL	both			17	12	8	51	71		17	16.9014	11.2676	71.831	100
MLL +	0.178		MLL +	0.11								x	10	21	213	244		y	27.3381	9.35252	63.3094	100		percent	10.0938	17.7111	72.1951			average percent	12.5303	18.699	68.7707			18	6	23	91	120		18	5	19.1667	75.8333	100
spi1b/MLL +	0.639		spi1b/MLL +	0.2								y	38	13	88	139		z	34.7222	30.5556	34.7222	100									5.05643					19	8	12	48	68		19	11.7647	17.6471	70.5882	100
												z	25	22	25	72		aa	7.93103	4.48276	87.5862	100									pu.1	MLL	both			20	19	14	42	75		20	25.3333	18.6667	56	100
	mpeg			mpeg								aa	23	13	254	290														total average percent	18.284	17.7811	63.935			21	13	12	20	45		21	28.8889	26.6667	44.4444	100
mpeg +	0.142		mpeg +	0.093																											16.1279	11.028	20.0249			22	16	20	22	58		22	27.5862	34.4828	37.931	100
MLL +	0.141		MLL +	0.115																																23	0	15	26	41		23	0	36.5854	63.4146	100
mpeg/MLL +	0.717		mpeg/MLL +	0.161																																24	5	19	47	71		24	7.04225	26.7606	66.1972	100
																																				25	6	8	27	41		25	14.6341	19.5122	65.8537	100
																																				26	6	6	21	33		26	18.1818	18.1818	63.6364	100
																																				27	3	3	18	24		27	12.5	12.5	75	100
																																				28	14	6	23	43		28	32.5581	13.9535	53.4884	100
																																				29	4	5	17	26		29	15.3846	19.2308	65.3846	100
																																				average	9.62069	13.5172	40.8966	64.0345			mpeg	mll	both
																																				percent	15.0242	21.1093	63.8665			average percent	17.6786	21.7002	60.6212
																																					mpeg	mll	both	total			mpeg	mll	both	total
																																				1	9	1	48	58		1	15.5172	1.72414	82.7586	100
																																				2	3	3	56	62		2	4.83871	4.83871	90.3226	100
																																				3	2	0	5	7		3	28.5714	0	71.4286	100
																																				4	11	5	44	60		4	18.3333	8.33333	73.3333	100
																																				5	3	9	45	57		5	5.26316	15.7895	78.9474	100
																																				6	7	3	69	79		6	8.86076	3.79747	87.3418	100
																																				7	8	3	38	49		7	16.3265	6.12245	77.551	100
																																				8	2	4	31	37		8	5.40541	10.8108	83.7838	100
																																				9	2	4	34	40		9	5	10	85	100
																																				10	5	2	21	28		10	17.8571	7.14286	75	100
																																				11	12	2	48	62		11	19.3548	3.22581	77.4194	100
																																				12	9	4	76	89		12	10.1124	4.49438	85.3933	100
																																				13	8	1	45	54		13	14.8148	1.85185	83.3333	100
																																				14	7	2	59	68		14	10.2941	2.94118	86.7647	100
																																				15	9	1	30	40		15	22.5	2.5	75	100
																																				average	6.46667	2.93333	43.2667	52.6667			mpeg	mll	both
																																				percent	12.2785	5.56962	82.1519			average percent	13.5367	5.5715	80.8918

## Sheet: ENL double WISH 72hpf
	lyz counts					lyz counts percents						mpo counts					mpo counts percents						pu.1 counts					pu.1 counts percents						mpeg counts						mpeg counts percents
	lyz	MLL	both	total		lyz	mll	both	total			mpo	MLL	both	total		mpo	mll	both	total			pu.1	MLL	both	total		pu.1	mll	both	total			mpeg	MLL	Both	total			mpeg	MLL	both	total
1	3	14	0	17		17.6471	82.3529	0	100			6	8	20	34		17.6471	23.5294	58.8235	100			1	2	31	34		2.94118	5.88235	91.1765	100			1	10	70	81			1.23457	12.3457	86.4198	100
2	1	11	0	12		8.33333	91.6667	0	100			4	5	10	19		21.0526	26.3158	52.6316	100			3	3	12	18		16.6667	16.6667	66.6667	100			3	6	49	58			5.17241	10.3448	84.4828	100
3	0	19	0	19		0	100	0	100			0	9	20	29		0	31.0345	68.9655	100			0	2	13	15		0	13.3333	86.6667	100			0	16	9	25			0	64	36	100
4	2	35	0	37		5.40541	94.5946	0	100			5	3	15	23		21.7391	13.0435	65.2174	100			1	0	8	9		11.1111	0	88.8889	100			19	8	87	114			16.6667	7.01754	76.3158	100
average	1.5	19.75	0	21.25		lyz	mll	both				0	0	27	27		0	0	100	100			7	2	7	16		43.75	12.5	43.75	100			9	10	26	45			20	22.2222	57.7778	100
percent	0.0705882	0.929412	0		average percent	7.84645	92.1536	0				10	0	4	14		71.4286	0	28.5714	100			4	2	10	16		25	12.5	62.5	100			10	6	42	58			17.2414	10.3448	72.4138	100
												3	1	4	8		37.5	12.5	50	100			5	0	29	34		14.7059	0	85.2941	100			3	15	51	69			4.34783	21.7391	73.913	100
	lyz	mll	both	total		lyz	mll	both	total			3	3	7	13		23.0769	23.0769	53.8462	100			3	2	33	38		7.89474	5.26316	86.8421	100			9	8	63	80			11.25	10	78.75	100
a	1	18	0	19		5.26316	94.7368	0	100			3	3	4	10		30	30	40	100			2	0	14	16		12.5	0	87.5	100			0	8	17	25			0	32	68	100
b	3	15	0	18		16.6667	83.3333	0	100			5	0	19	24		20.8333	0	79.1667	100			1	2	16	19		5.26316	10.5263	84.2105	100			24	16	47	87			27.5862	18.3908	54.023	100
c	3	38	0	41		7.31707	92.6829	0	100			2	6	7	15		13.3333	40	46.6667	100			2	4	32	38		5.26316	10.5263	84.2105	100			16	2	45	63			25.3968	3.1746	71.4286	100
d	0	31	0	31		0	100	0	100			2	0	13	15		13.3333	0	86.6667	100			0	0	51	51		0	0	100	100			6	2	17	25			24	8	68	100
e	6	12	0	18		33.3333	66.6667	0	100			1	2	8	11		9.09091	18.1818	72.7273	100			1	4	22	27		3.7037	14.8148	81.4815	100			1	21	27	49			2.04082	42.8571	55.102	100
f	4	10	0	14		28.5714	71.4286	0	100		average	3.38462	3.07692	12.1538	18.6154		mpo	mll	both			average	2.30769	1.76923	21.3846	25.4615		pu.1	MLL	both			average	7.76923	9.84615	42.3077	59.9231			mpeg	MLL	both
g	2	25	0	27		7.40741	92.5926	0	100		percengt	0.181818	0.165289	0.652893		average percents	21.4642	16.7448	61.791			percent	0.0906344	0.0694864	0.839879		average percents	11.4461	7.84715	80.7067			percent	0.129653	0.164313	0.706033			average percent	11.9182	20.1874	67.8943
h	4	8	0	12		33.3333	66.6667	0	100								18.3734	13.7045	19.7177									12.0752	6.26454	14.7442
i	2	17	0	19		10.5263	89.4737	0	100
average	2.77778	19.3333	0	22.1111		lyz	mll	both																										mpeg	MLL	Both	total			mpeg	MLL	both	total
percent	12.5628	87.4372	0		average percent	15.8243	84.1757	0																										10	13	117	140			7.14286	9.28571	83.5714	100
																																		4	4	36	44			9.09091	9.09091	81.8182	100
	lyz	mll	both	total		lyz	mll	both	total																									17	7	44	68			25	10.2941	64.7059	100
a	4	12	0	16		25	75	0	100																									9	5	39	53			16.9811	9.43396	73.5849	100
b	4	13	0	17		23.5294	76.4706	0	100																									18	4	53	75			24	5.33333	70.6667	100
c	3	14	0	17		17.6471	82.3529	0	100																									7	2	77	86			8.13953	2.32558	89.5349	100
d	1	3	0	4		25	75	0	100																									12	9	58	79			15.1899	11.3924	73.4177	100
e	3	11	0	14		21.4286	78.5714	0	100																									9	8	33	50			18	16	66	100
f	33	58	0	91		36.2637	63.7363	0	100																									7	3	32	42			16.6667	7.14286	76.1905	100
g	2	23	0	25		8	92	0	100																									8	8	63	79			10.1266	10.1266	79.7468	100
h	7	18	0	25		28	72	0	100																									15	9	77	101			14.8515	8.91089	76.2376	100
i	4	31	0	35		11.4286	88.5714	0	100																									6	3	47	56			10.7143	5.35714	83.9286	100
j	3	10	0	13		23.0769	76.9231	0	100																									7	4	38	49			14.2857	8.16327	77.551	100
average	6.4	19.3	0	25.7		lyz	mll	both																										9	10	61	80			11.25	12.5	76.25	100
percent	24.9027	75.0973	0		average percent	21.9374	78.0626	0																										7	12	49	68			10.2941	17.6471	72.0588	100
																																		3	6	39	48			6.25	12.5	81.25	100
																																		4	8	64	76			5.26316	10.5263	84.2105	100
																																		7	5	29	41			17.0732	12.1951	70.7317	100
Total Tabulated																																		1	9	57	67			1.49254	13.4328	85.0746	100
	average:			standard deviation:																														13	8	60	81			16.0494	9.87654	74.0741	100
																																		4	3	30	37			10.8108	8.10811	81.0811	100
																																		6	12	73	91			6.59341	13.1868	80.2198	100
	lyz			lyz																														14	7	85	106			13.2075	6.60377	80.1887	100
lyz +	0.171		lyz +	0.11																														11	4	67	82			13.4146	4.87805	81.7073	100
MLL +	0.829		MLL +	0.11																														3	4	30	37			8.10811	10.8108	81.0811	100
lyz/MLL +	0.002		lyz/MLL +	0.002																														3	7	24	34			8.82353	20.5882	70.5882	100
	mpx			mpx																														10	3	58	71			14.0845	4.22535	81.6901	100
mpx +	0.215		mpx +	0.184																														16	8	77	101			15.8416	7.92079	76.2376	100
MLL +	0.167		MLL +	0.137																														9	11	48	68			13.2353	16.1765	70.5882	100
mpx/MLL +	0.618		mpx/MLL +	0.197																														10	5	54	69			14.4928	7.24638	78.2609	100
	pu.1			pu.1																														14	7	51	72			19.4444	9.72222	70.8333	100
spi1b +	0.115		spi1b +	0.127																														5	2	58	65			7.69231	3.07692	89.2308	100
MLL +	0.078		MLL +	0.063																														7	11	96	114			6.14035	9.64912	84.2105	100
spi1b/MLL +	0.807		spi1b/MLL +	0.147																													average	8.63636	6.69697	55.2727	70.6061			mpeg	mll	both
																																	percent	0.122318	0.0948498	0.782833			average percent	12.4167	9.80993	77.7734
	mpeg			mpeg
mpeg +	0.124		mpeg +	0.065
MLL +	0.111		MLL +	0.099																														mpeg	mll	both	total			mpeg	mll	both	total
mpeg/MLL +	0.764		lyz/MLL +	0.096																														13	6	83	102			12.7451	5.88235	81.3725	100
																																		7	0	42	49			14.2857	0	85.7143	100
																																		10	2	74	86			11.6279	2.32558	86.0465	100
																																		8	0	39	47			17.0213	0	82.9787	100
																																		23	7	104	134			17.1642	5.22388	77.6119	100
																																		3	0	18	21			14.2857	0	85.7143	100
																																		2	13	40	55			3.63636	23.6364	72.7273	100
																																		6	2	44	52			11.5385	3.84615	84.6154	100
																																		12	10	161	183			6.55738	5.46448	87.9781	100
																																		23	23	154	200			11.5	11.5	77	100
																																		7	8	101	116			6.03448	6.89655	87.069	100
																																		13	7	52	72			18.0556	9.72222	72.2222	100
																																		21	12	213	246			8.53659	4.87805	86.5854	100
																																		25	7	132	164			15.2439	4.26829	80.4878	100
																																		4	3	44	51			7.84314	5.88235	86.2745	100
																																		23	11	68	102			22.549	10.7843	66.6667	100
																																		6	5	21	32			18.75	15.625	65.625	100
																																	average	12.1176	6.82353	81.7647	100.706			mpeg	MLL	both
																																	percent	0.120327	0.067757	0.811916			average percents	12.7868	6.81974	80.3935
																																		mpeg	mll	both	total
																																	total average	9.39683	7.38095	59.746	76.5238		total average percents	12.4137	11.1444	76.4419
																																								6.48801	9.93652	9.58309

## Sheet: AF9 double WISH 48hpf
	lyz counts						lyz counts percents						mpo counts						mpo counts percents						pu.1 counts						pu.1 counts percents						mpeg counts						mpeg counts percents
48 lyz/mll round 1	Lyz	MLL	Both	Total			lyz	MLL	both	total		48 mpo/MLL round 1	mpo	mll	both	total		48 mpo/MLL round 1	mpo	MLL	both	total		48 pu.1/MLL round 1	pu.1	MLL	Both	Total		48 pu.1/MLL round 1	pu.1	mll	both	total		48mpeg/MLL round 1	mpeg	MLL	both	total		48mpeg/MLL round 1	mpeg	mll	both	total
1	22	11	0	33		1	66.6667	33.3333	0	100		a	18	10	43	71		a	25.3521	14.0845	60.5634	100		a	3	4	8	15		a	20	26.6667	53.3333	100		1	17	7	30	54		1	31.4815	12.963	55.5556	100
2	29	11	0	40		2	72.5	27.5	0	100		b	28	6	24	58		b	48.2759	10.3448	41.3793	100		b	19	9	11	39		b	48.7179	23.0769	28.2051	100		2	23	12	34	69		2	33.3333	17.3913	49.2754	100
3	28	22	0	50		3	56	44	0	100		c	26	12	39	77		c	33.7662	15.5844	50.6494	100		c	6	3	8	17		c	35.2941	17.6471	47.0588	100		3	3	2	23	28		3	10.7143	7.14286	82.1429	100
4	24	14	0	38		4	63.1579	36.8421	0	100		d	47	26	22	95		d	49.4737	27.3684	23.1579	100		d	26	8	4	38		d	68.4211	21.0526	10.5263	100		4	15	11	49	75		4	20	14.6667	65.3333	100
6	57	6	0	63		5	90.4762	9.52381	0	100		e	65	23	21	109		e	59.633	21.1009	19.2661	100		e	37	7	35	79		e	46.8354	8.86076	44.3038	100		5	10	4	15	29		5	34.4828	13.7931	51.7241	100
7	10	16	0	26		6	38.4615	61.5385	0	100		f	32	11	33	76		f	42.1053	14.4737	43.4211	100		f	18	13	55	86		f	20.9302	15.1163	63.9535	100		6	16	3	41	60		6	26.6667	5	68.3333	100
8	10	7	0	17		7	58.8235	41.1765	0	100		g	59	10	26	95		g	62.1053	10.5263	27.3684	100		g	30	11	26	67		g	44.7761	16.4179	38.806	100		7	19	4	66	89		7	21.3483	4.49438	74.1573	100
9	19	7	0	26		8	73.0769	26.9231	0	100		average	39.2857	14	29.7143	83			mpo	mll	both			h	3	2	27	32		h	9.375	6.25	84.375	100		8	3	6	18	27		8	11.1111	22.2222	66.6667	100
10	12	4	0	16		9	75	25	0	100		percent	47.3322	16.8675	35.8003			average percent	45.8159	16.2119	37.9722			i	27	9	13	49		i	55.102	18.3673	26.5306	100		9	15	4	31	50		9	30	8	62	100
11	6	1	0	7		10	85.7143	14.2857	0	100														j	11	6	7	24		j	45.8333	25	29.1667	100		10	16	5	14	35		10	45.7143	14.2857	40	100
12	31	7	0	38		11	81.5789	18.4211	0	100														k	7	8	22	37		k	18.9189	21.6216	59.4595	100		11	11	8	23	42		11	26.1905	19.0476	54.7619	100
13	30	13	0	43		12	69.7674	30.2326	0	100		48 mpo/MLL round 2	mpo	mll	both	total		48 mpo/MLL round 2	mpo	mll	both	total		l	21	6	13	40		l	52.5	15	32.5	100		12	13	2	24	39		12	33.3333	5.12821	61.5385	100
14	29	13	0	42		13	69.0476	30.9524	0	100		h	36	12	13	61		h	59.0164	19.6721	21.3115	100		m	32	18	34	84		m	38.0952	21.4286	40.4762	100		13	10	9	14	33		13	30.303	27.2727	42.4242	100
average	23.6154	10.1538	0	33.7692		14	69.9317	30.0683	0	100		j	52	15	22	89		j	58.427	16.8539	24.7191	100		n	23	12	44	79		n	29.1139	15.1899	55.6962	100		14	4	4	16	24		14	16.6667	16.6667	66.6667	100
percent	69.9317	30.0683	0				lyz	MLL	both			l	19	28	39	86		l	22.093	32.5581	45.3488	100		o	33	22	39	94		o	35.1064	23.4043	41.4894	100		15	8	10	64	82		15	9.7561	12.1951	78.0488	100
						average percent	69.3002	30.6998	0			average	35.6667	18.3333	24.6667	78.6667			mpo	MLL	both			p	13	10	31	54		p	24.0741	18.5185	57.4074	100		average	12.2	6.06667	30.8	49.0667			mpeg	mll	both
												percent	45.339	23.3051	31.3559			average percent	46.5121	23.0281	30.4598			q	22	10	31	63		q	34.9206	15.873	49.2063	100		percent	0.248641	0.123641	0.627717	1		average percent	25.4068	13.3513	61.2419
	lyz	MLL	both	total			lyz	MLL	both	total														r	15	22	36	73		r	20.5479	30.137	49.3151	100
1	39	9	0	48		1	81.25	18.75	0	100														s	13	9	20	42		s	30.9524	21.4286	47.619	100
2	44	16	0	60		2	73.3333	26.6667	0	100		48 mpo/MLL round 3	mpo	mll	both	total		48 mpo/MLL round 3	mpo	mll	both	total		average	18.8947	9.94737	24.4211	53.2632			pu.1	mll	both			round 2	mpeg	MLL	both	total		round 2	mpeg	mll	both	total
3	37	13	0	50		3	74	26	0	100		m	30	6	13	49		m	61.2245	12.2449	26.5306	100		percent	0.354743	0.186759	0.458498	1		average percent	35.7639	19.003	45.2331			1	17	0	12	29		1	58.6207	0	41.3793	100
4	16	10	0	26		4	61.5385	38.4615	0	100		n	35	3	18	56		n	62.5	5.35714	32.1429	100														2	28	10	29	67		2	41.791	14.9254	43.2836	100
5	42	6	0	48		5	87.5	12.5	0	100		o	12	5	16	33		o	36.3636	15.1515	48.4848	100														3	36	13	25	74		3	48.6486	17.5676	33.7838	100
6	23	9	0	32		6	71.875	28.125	0	100		q	42	30	68	140		q	30	21.4286	48.5714	100		round 2	pu.1	MLL	both	total		round 2	pu.1	MLL	both	total		4	26	5	56	87		4	29.8851	5.74713	64.3678	100
7	28	16	0	44		7	63.6364	36.3636	0	100		average	29.75	11	28.75	69.5			mpo	mll	both	total		a	10	5	26	41		a	24.3902	12.1951	63.4146	100		5	10	15	30	55		5	18.1818	27.2727	54.5455	100
8	26	46	0	72		8	36.1111	63.8889	0	100		percent	42.8058	15.8273	41.3669			average percent	47.522	13.5455	38.9324			b	13	6	11	30		b	43.3333	20	36.6667	100		6	24	15	64	103		6	23.301	14.5631	62.1359	100
9	34	25	0	59		9	57.6271	42.3729	0	100														c	30	7	19	56		c	53.5714	12.5	33.9286	100		7	40	8	48	96		7	41.6667	8.33333	50	100
10	32	26	0	58		10	55.1724	44.8276	0	100														d	22	12	38	72		d	30.5556	16.6667	52.7778	100		8	15	12	33	60		8	25	20	55	100
11	29	30	0	59		11	49.1525	50.8475	0	100		48 mpo/MLL round 4	mpo	mll	both	total		48 mpo/MLL round 4	mpo	mll	both	total		e	27	16	50	93		e	29.0323	17.2043	53.7634	100		9	18	26	40	84		9	21.4286	30.9524	47.619	100
12	39	7	0	46		12	84.7826	15.2174	0	100		a	17	8	46	71		a	23.9437	11.2676	64.7887	100		f	18	13	26	57		f	31.5789	22.807	45.614	100		10	22	18	87	127		10	17.3228	14.1732	68.5039	100
13	25	9	0	34		13	73.5294	26.4706	0	100		b	55	36	149	240		b	22.9167	15	62.0833	100		g	15	3	8	26		g	57.6923	11.5385	30.7692	100		12	18	6	44	68		12	26.4706	8.82353	64.7059	100
14	27	3	0	30		14	90	10	0	100		c	50	34	118	202		c	24.7525	16.8317	58.4158	100		h	10	3	10	23		h	43.4783	13.0435	43.4783	100		13	17	19	80	116		13	14.6552	16.3793	68.9655	100
15	36	15	0	51		15	70.5882	29.4118	0	100		d	31	27	47	105		d	29.5238	25.7143	44.7619	100		i	8	6	7	21		i	38.0952	28.5714	33.3333	100		14	6	15	21	42		14	14.2857	35.7143	50	100
16	28	14	0	42		16	66.6667	33.3333	0	100		e	60	42	97	199		e	30.1508	21.1055	48.7437	100		j	14	21	31	66		j	21.2121	31.8182	46.9697	100		15	24	15	46	85		15	28.2353	17.6471	54.1176	100
17	11	22	0	33		17	33.3333	66.6667	0	100		f	44	25	58	127		f	34.6457	19.685	45.6693	100		k	8	14	38	60		k	13.3333	23.3333	63.3333	100		16	22	0	18	40		16	55	0	45	100
18	25	9	0	34		18	73.5294	26.4706	0	100		g	65	45	53	163		g	39.8773	27.6074	32.5153	100		l	5	11	22	38		l	13.1579	28.9474	57.8947	100		17	25	8	28	61		17	40.9836	13.1148	45.9016	100
19	51	16	0	67		19	76.1194	23.8806	0	100		h	27	30	99	156		h	17.3077	19.2308	63.4615	100		m	16	20	30	66		m	24.2424	30.303	45.4545	100		18	14	13	35	62		18	22.5806	20.9677	56.4516	100
20	48	8	0	56		20	85.7143	14.2857	0	100		i	22	13	57	92		i	23.913	14.1304	61.9565	100		n	14	20	28	62		n	22.5806	32.2581	45.1613	100		average	21.2941	11.6471	40.9412	73.8824			mpeg	mll	both
21	47	20	0	67		21	70.1493	29.8507	0	100		j	33	36	55	124		j	26.6129	29.0323	44.3548	100		o	17	15	58	90		o	18.8889	16.6667	64.4444	100		percent	0.288217	0.157643	0.55414	1		average percent	31.0622	15.6577	53.2801
22	40	11	0	51		22	78.4314	21.5686	0	100		k	33	23	1	57		k	57.8947	40.3509	1.75439	100		p	8	15	16	39		p	20.5128	38.4615	41.0256	100
23	24	8	0	32		23	75	25	0	100		l	154	59	112	325		l	47.3846	18.1538	34.4615	100		q	13	8	32	53		q	24.5283	15.0943	60.3774	100
24	28	12	0	40		24	70	30	0	100		m	8	7	7	22		m	36.3636	31.8182	31.8182	100		r	13	26	71	110		r	11.8182	23.6364	64.5455	100		round 3	mpeg	MLL	both	total		round 3	mpeg	mll	both	total
25	41	10	0	51		25	80.3922	19.6078	0	100		n	37	11	28	76		n	48.6842	14.4737	36.8421	100		average	14.5	12.2778	28.9444	55.7222			pu.1	MLL	both			1	18	8	14	40		1	45	20	35	100
26	25	33	0	58		26	43.1034	56.8966	0	100		o	17	16	30	63		o	26.9841	25.3968	47.619	100		percent	0.260219	0.220339	0.519442	1		average percent	29.0001	21.947	49.0529			2	33	13	23	69		2	47.8261	18.8406	33.3333	100
average	32.5	15.5	0	48			lyz	MLL	both			p	32	12	34	78		p	41.0256	15.3846	43.5897	100														3	20	5	17	42		3	47.619	11.9048	40.4762	100
percent	67.7083	32.2917	0			average percent	68.5591	31.4409	0			q	31	13	24	68		q	45.5882	19.1176	35.2941	100														4	16	12	74	102		4	15.6863	11.7647	72.549	100
												r	109	57	141	307		r	35.5049	18.5668	45.9283	100														5	46	6	17	69		5	66.6667	8.69565	24.6377	100
							lyz	MLL	both			s	58	25	65	148		s	39.1892	16.8919	43.9189	100														6	20	14	32	66		6	30.303	21.2121	48.4848	100
						total average percent	68.8185	31.1815	0			t	11	7	10	28		t	39.2857	25	35.7143	100														7	10	7	18	35		7	28.5714	20	51.4286	100
												u	30	30	67	127		u	23.622	23.622	52.7559	100														8	14	9	46	69		8	20.2899	13.0435	66.6667	100
												v	59	27	83	169		v	34.9112	15.9763	49.1124	100														9	22	17	20	59		9	37.2881	28.8136	33.8983	100
												w	32	27	59	118		w	27.1186	22.8814	50	100														10	19	9	16	44		10	43.1818	20.4545	36.3636	100
							14.2347	14.2347	0			average	44.1304	26.5217	62.6087	133.261			mpo	mll	both															11	34	21	37	92		11	36.9565	22.8261	40.2174	100
Total Tabulated												percent	33.1158	19.9021	46.9821			average percents	33.7913	21.1843	45.0244															12	15	10	34	59		12	25.4237	16.9492	57.6271	100
	average:			standard deviation:			14.2347	14.2347	0																											13	28	32	122	182		13	15.3846	17.5824	67.033	100
																																				14	9	13	37	59		14	15.2542	22.0339	62.7119	100
	lyz			lyz																																15	8	4	14	26		15	30.7692	15.3846	53.8462	100
lyz +	0.608		lyz +	0.142																																16	5	16	22	43		16	11.6279	37.2093	51.1628	100
MLL +	0.312		MLL +	0.142																																17	6	11	32	49		17	12.2449	22.449	65.3061	100
lyz/MLL +	0.002		lyz/MLL +	0																																18	14	13	26	53		18	26.4151	24.5283	49.0566	100
	mpx			mpx																																19	47	26	23	96		19	48.9583	27.0833	23.9583	100
mpx +	0.386		mpx +	0.136																																20	14	9	13	36		20	38.8889	25	36.1111	100
MLL +	0.196		MLL +	0.071																																average	19.9	12.75	31.85	64.5			mpeg	mll	both
mpx/MLL +	0.419		mpx/MLL +	0.14																																percent	0.308527	0.197674	0.493798	1		average percent	32.2178	20.2888	47.4934
	pu.1			pu.1
spi1b +	0.325		spi1b +	0.145
MLL +	0.204		MLL +	0.071
spi1b/MLL +	0.471		spi1b/MLL +	0.141
	mpeg			mpeg
mpeg +	0.299		mpeg +	0.13
MLL +	0.168		MLL +	0.08
mpeg/MLL +	0.534		mpeg/MLL +	0.136

## Sheet: AF9 double WISH 72hpf
	lyz counts						lyz counts percents						mpo counts						mpo counts percents						pu.1 counts						pu.1 counts percents						mpeg counts						mpeg counts percents
72 hpf lyz/mll round 1	lyz	mll	both	total		72 hpf lyz/mll round 1	lyz	mll	both	total		72 mpo/MLL round 1	mpo	mll	both	total		72 mpo/MLL round 1	mpo	mll	both	total		72 pu.1/MLL round 1	pu.1	MLL	both	total		72 pu.1/MLL round 1	pu.1	MLL	both	total		72 mpeg/MLL round 2	mpeg	MLL	both	total		72 mpeg/MLL round 2	mpeg	MLL	both	total
1	0	12	0	12		1	0	100	0	100		a	26	14	24	64		a	40.625	21.875	37.5	100		a	19	9	21	49		a	38.7755	18.3673	42.8571	100		a	5	4	35	44		a	11.3636	9.09091	79.5455	100
2	0	11	0	11		2	0	100	0	100		b	18	64	25	107		b	16.8224	59.8131	23.3645	100		b	24	7	16	47		b	51.0638	14.8936	34.0426	100		b	2	3	7	12		b	16.6667	25	58.3333	100
average	0	11.5	0	11.5			lyz	mll	both			c	23	28	25	76		c	30.2632	36.8421	32.8947	100		c	13	4	30	47		c	27.6596	8.51064	63.8298	100		c	4	3	8	15		c	26.6667	20	53.3333	100
percent	0	100	0			average percents	0	100	0			d	37	40	67	144		d	25.6944	27.7778	46.5278	100		d	12	4	15	31		d	38.7097	12.9032	48.3871	100		d	10	11	30	51		d	19.6078	21.5686	58.8235	100
												e	18	29	18	65		e	27.6923	44.6154	27.6923	100		e	17	6	9	32		e	53.125	18.75	28.125	100		e	6	16	26	48		e	12.5	33.3333	54.1667	100
												f	24	11	22	57		f	42.1053	19.2982	38.5965	100		f	14	2	9	25		f	56	8	36	100		average	5.4	7.4	21.2	34			mpeg	MLL	both	total
round 3	lyz	mll	both	total		round 3	lyz	mll	both	total		g	31	32	36	99		g	31.3131	32.3232	36.3636	100		g	13	10	8	31		g	41.9355	32.2581	25.8065	100		percent	0.158824	0.217647	0.623529	1		average percents	17.361	21.7986	60.8405
a	2	42	0	44		a	4.54545	95.4545	0	100		h	15	43	66	124		h	12.0968	34.6774	53.2258	100		h	14	6	20	40		h	35	15	50	100
b	0	14	0	14		b	0	100	0	100		i	9	46	6	61		i	14.7541	75.4098	9.83607	100		i	14	5	30	49		i	28.5714	10.2041	61.2245	100
c	0	22	0	22		c	0	100	0	100		j	21	25	16	62		j	33.871	40.3226	25.8065	100		j	20	10	39	69		j	28.9855	14.4928	56.5217	100		round 3	mpeg	MLL	both	total		round 3	mpeg	MLL	both	total
d	0	33	0	33		d	0	100	0	100		k	19	13	25	57		k	33.3333	22.807	43.8596	100		k	21	22	103	146		k	14.3836	15.0685	70.5479	100		a	4	2	13	19		a	21.0526	10.5263	68.4211	100
e	0	28	0	28		e	0	100	0	100		l	22	27	7	56		l	39.2857	48.2143	12.5	100		l	29	6	17	52		l	55.7692	11.5385	32.6923	100		b	3	4	20	27		b	11.1111	14.8148	74.0741	100
f	0	5	0	5		f	0	100	0	100		m	34	32	5	71		m	47.8873	45.0704	7.04225	100		m	12	5	25	42		m	28.5714	11.9048	59.5238	100		average	3.5	3	16.5	23			mpeg	MLL	both
g	0	10	0	10		g	0	100	0	100		n	22	26	46	94		n	23.4043	27.6596	48.9362	100		n	18	14	62	94		n	19.1489	14.8936	65.9574	100		percent	0.152174	0.130435	0.717391	1		average percents	16.0819	12.6706	71.2476
h	0	28	0	28		h	0	100	0	100		o	12	43	50	105		o	11.4286	40.9524	47.619	100		o	9	3	23	35		o	25.7143	8.57143	65.7143	100
i	0	11	0	11		i	0	100	0	100		average	22.0667	31.5333	29.2	82.8			mpo	mll	both			p	18	10	27	55		p	32.7273	18.1818	49.0909	100
j	0	12	0	12		j	0	100	0	100		percent	26.6506	38.0837	35.2657			average percent	28.7051	38.5106	32.7843			q	20	7	18	45		q	44.4444	15.5556	40	100		round 4	mpeg	MLL	both	total		round 4	mpeg	MLL	both	total
k	0	22	0	22		k	0	100	0	100														average	16.8824	7.64706	27.7647	52.2941			pu.1	MLL	both			a	2	6	18	26		a	7.69231	23.0769	69.2308	100
l	7	39	0	46		l	15.2174	84.7826	0	100														percent	32.2835	14.6232	53.0934			average percents	36.505	14.6526	48.8424			b	5	8	28	41		b	12.1951	19.5122	68.2927	100
m	6	78	0	84		m	7.14286	92.8571	0	100		round 2	mpo	mll	both	total		round 2	mpo	mll	both	total														c	0	0	3	3		c	0	0	100	100
n	3	11	0	14		n	21.4286	78.5714	0	100		a	27	57	58	142		a	19.0141	40.1408	40.8451	100		round 2	pu.1	MLL	both	total		round 2	pu.1	MLL	both	total		d	1	7	5	13		d	7.69231	53.8462	38.4615	100
o	2	47	0	49		o	4.08163	95.9184	0	100		b	10	58	91	159		b	6.28931	36.478	57.2327	100		a	10	13	39	62		a	16.129	20.9677	62.9032	100		e	2	0	11	13		e	15.3846	0	84.6154	100
p	2	28	0	30		p	6.66667	93.3333	0	100		c	13	28	13	54		c	24.0741	51.8519	24.0741	100		b	5	7	13	25		b	20	28	52	100		f	5	7	24	36		f	13.8889	19.4444	66.6667	100
q	0	3	0	3		q	0	100	0	100		d	33	35	23	91		d	36.2637	38.4615	25.2747	100		c	9	11	47	67		c	13.4328	16.4179	70.1493	100		average	2.5	4.66667	14.8333	22			mpeg	MLL	both
average	1.29412	25.4706	0	26.7647			lyz	mll	both			e	13	58	89	160		e	8.125	36.25	55.625	100		d	15	13	23	51		d	29.4118	25.4902	45.098	100		percent	0.113636	0.212121	0.674242	1		average percents	9.47554	19.3133	71.2112
percent	4.83516	95.1648	0			average percents	3.47545	96.5246	0			f	8	20	30	58		f	13.7931	34.4828	51.7241	100		e	15	12	16	43		e	34.8837	27.907	37.2093	100
												g	11	66	25	102		g	10.7843	64.7059	24.5098	100		f	17	8	31	56		f	30.3571	14.2857	55.3571	100
												h	5	28	25	58		h	8.62069	48.2759	43.1034	100		g	18	15	22	55		g	32.7273	27.2727	40	100		round 5	mpeg	MLL	both	total		round 5	mpeg	MLL	both	total
round 4	lyz	mll	both	total		round 4	lyz	mll	both	total		i	9	47	18	74		i	12.1622	63.5135	24.3243	100		h	10	6	17	33		h	30.303	18.1818	51.5152	100		a	18	15	46	79		a	22.7848	18.9873	58.2278	100
a	3	7	0	10		a	30	70	0	100		j	30	41	24	95		j	31.5789	43.1579	25.2632	100		i	10	17	27	54		i	18.5185	31.4815	50	100		b	17	15	38	70		b	24.2857	21.4286	54.2857	100
b	2	53	0	55		b	3.63636	96.3636	0	100		k	10	15	49	74		k	13.5135	20.2703	66.2162	100		j	13	19	32	64		j	20.3125	29.6875	50	100		c	6	4	11	21		c	28.5714	19.0476	52.381	100
c	1	5	0	6		c	16.6667	83.3333	0	100		l	7	7	11	25		l	28	28	44	100		k	18	18	22	58		k	31.0345	31.0345	37.931	100		d	19	14	53	86		d	22.093	16.2791	61.6279	100
d	3	37	0	40		d	7.5	92.5	0	100		m	7	11	16	34		m	20.5882	32.3529	47.0588	100		l	10	11	25	46		l	21.7391	23.913	54.3478	100		e	11	7	36	54		e	20.3704	12.963	66.6667	100
e	0	10	0	10		e	0	100	0	100		n	15	25	7	47		n	31.9149	53.1915	14.8936	100		m	16	19	61	96		m	16.6667	19.7917	63.5417	100		f	15	13	24	52		f	28.8462	25	46.1538	100
f	13	29	0	42		f	30.9524	69.0476	0	100		o	12	17	34	63		o	19.0476	26.9841	53.9683	100		n	13	15	28	56		n	23.2143	26.7857	50	100		g	19	8	14	41		g	46.3415	19.5122	34.1463	100
g	5	22	0	27		g	18.5185	81.4815	0	100		average	14	34.2	34.2	82.4			mpo	mll	both			o	14	10	19	43		o	32.5581	23.2558	44.186	100		h	9	12	23	44		h	20.4545	27.2727	52.2727	100
h	10	19	0	29		h	34.4828	65.5172	0	100		percent	16.9903	41.5049	41.5049			average percent	18.918	41.2078	39.8742			p	12	16	28	56		p	21.4286	28.5714	50	100		i	34	10	28	72		i	47.2222	13.8889	38.8889	100
i	2	37	0	39		i	5.12821	94.8718	0	100														average	12.8125	13.125	28.125	54.0625			pu.1	MLL	both			j	42	17	32	91		j	46.1538	18.6813	35.1648	100
j	5	27	0	32		j	15.625	84.375	0	100														percent	23.6994	24.2775	52.0231			average percents	24.5448	24.5653	50.8899			k	13	6	12	31		k	41.9355	19.3548	38.7097	100
k	0	48	0	48		k	0	100	0	100																										l	7	15	30	52		l	13.4615	28.8462	57.6923	100
l	4	36	0	40		l	10	90	0	100																										average	17.5	11.3333	28.9167	57.75			mpeg	MLL	both
m	2	73	0	75		m	2.66667	97.3333	0	100																										percent	0.30303	0.196248	0.500722	1		average percents	30.2101	20.1051	49.6848
n	4	40	0	44		n	9.09091	90.9091	0	100
average	3.85714	31.6429	0	35.5			lyz	mll	both
percent	10.8652	89.1348	0			average percents	13.162	86.838	0
Total Tabulated
	average:			standard deviation:
	lyz			lyz
lyz +	0.074		lyz +	0.101
MLL +	0.926		MLL +	0.101
lyz/MLL +	0.002		lyz/MLL +	0
	mpx			mpx
mpx +	0.238		mpx +	0.114
MLL +	0.399		MLL +	0.139
mpx/MLL +	0.363		mpx/MLL +	0.154
	pu.1			pu.1
spi1b +	0.307		spi1b +	0.118
MLL +	0.195		MLL +	0.074
spi1b/MLL +	0.498		spi1b/MLL +	0.12
	mpeg			mpeg
mpeg +	0.215		mpeg +	0.127
MLL +	0.197		MLL +	0.105
mpeg/MLL +	0.588		mpeg/MLL +	0.16

## Sheet: ENL bcl2 and cdk9
MLL-ENL
control	bcl2		control	cdk9
0	4		0	69
0	13		0	21
0	4		0	37
0	23		0	30
0	13		0	74
0	15		0	85
0	2		0	50
0	37		0	174
0	30		0	49
0	22		0	34
0	10		0	143
0	48		0	79
0	34		0	27
			0	63
			0	27
			0	63

## Sheet: AF9 bcl2 and cdk9
MLL-AF9
control	bcl2		control	cdk9
0	78		0	75
0	23		0	5
0	27		0	10
0	26		0	120
0	13		0	62
0	44		0	37
0	47		0	29
0	17		0	34
0	22		0	26
0	6		0	116
0	81		0	34
0	8		0	144
0	32		0	21
0	54		0	32
0	38		0	89
0	104		0	54
0	81		0	50
0	52		0	5
0	18		0	92
0	17		0	15
0	79		0	58
0	18		0	34
0	20		0	44
0	43			21
0	34			6
0	22			38
0	35			35
0	28			94
	172			89
				32

## Sheet: Ven and Flav
cmyb							mpeg							mpo							lyz
	DMSO	Ven 100	Ven 500	Flav 100	Flav 500			DMSO	Ven 100	Ven 500	Flav 100	Flav 500			DMSO	Ven 100	Ven 500	Flav 100	Flav 500			DMSO	Ven 100	Ven 500	Flav 100	Flav 500
	79	73	98	81	72			46	40	49	36	53			104	76	102	69	90			59	53	39	49	41
	76	86	85	60	89			31	42	38	47	43			96	94	110	126	114			50	59	57	57	43
	69	52	107	64	70			52	43	21	39	46			99	105	34	76	128			51	68	37	46	56
	71	84	77	67	93			48	34	48	48	48			108	74	118	71	129			61	72	37	45	31
	64	68	58	81	68			37	48	47	59	56			119	107	68	89	105			68	53	36	59	50
	90	58	70	83	58			47	41	51	57	51			87	72	126	72	82			58	65	51	57	46
	108	44	59	53	76			52	49	55	64	31			132	111	92	119	78			51	71	38	53	43
	60	66	47	62	107			33	29	45	19	49			127	126	84	59	47			62	53	42	46	48
	99	43	45	81	61			62	63	46	51	35			82	83	109	110	95			67	56	33	54	50
	59	77	44	84	96			20	52	17	54	47			76	106	47	89	85			54	54	52	46	42
	88	71	72	94	97			45	57	61	46	26			119	122	101	88	63			65	64	36	51	36
	75	67	64	76	89			42	43	41	41	41			100	130	79	73	107
	80	64	70	106	70			75	18	47	53	26			133	94	64	115	98
	76	78	69	78	38			57	41	49	42	48			106	140	80	58	96
	58	80	94	69	90			59	23	39	54	39			92	144	82	86	97
	93	74	78	102	85			59	46	47	44	21			89	72	74	86
	84	67	57	93				33	45	38	48	38			67	99	86	89
	63	56		83				38	47	68	20	53					106	98
								51	43	41	50	50						54
								19		59	29	43

## Sheet: ENL drug
DMSO	Ven	Flav	Ven and Flav
37	1	17	3
6	3	8	1
45	16	16	6
26	31	8	13
11	23	42	14
54	40	4	16
36	23	24	8
4	5	8	7
58	4	5	15
16	21	2	15
35	32	30	5
29	6	34	33
12	18	23	12
21	10	4	11
4	22	32	8
25	7	37	4
54	38	11	1
3	13	91	30
85	7	7	36
3	4	7	8
5	8	9	27
39	39	10	13
10	11	8	1
38	13	36	10
7	80	18	4
4	54	114	22
14	3	8	34
9	6	22	4
5	25	17	88
142	5	27	7
146	24	8	13
108	14	12	21
97	11	16	17
90	183	45	5
70	90	9	155
53	114	28	18
121	74	6	9
126	42	4	9
10	96	6	38
17	81	4	62
25	142	28	78
122	136	47	2
103	79	27	68
89	154	58	14
96	58	88	58
15	85	8	170
310	63	5	35
89	34	112	85
167	129	43	64
154	117	18	34
9	74	95	11
165	23	165	0
164	104	97	116
35	128	99	34
118	3	149	21
51	65	122	33
21	92	140	111
61	8	77	67
37	116	18	10
123	104	31	89
142	158	11	5
74	52	89	85
19	198	146	52
56	38	38	3
87	42	79	215
26	47	214	59
41	39	19	90
48	84	27	25
185	12	19	70
38	27	33	49
43	25	65	21
57	166	30	167
112	52	125	22
124	50	57	29
30	18	29	77
26	45	73	48
17		14	52
22		18	18
107		44	109
28		87	58
18		52	50
110		26	42
		22	28
		45	23
			63
			19
			54
			76
			38
			93
			31
			23
			91
			24
			49
			38
			23
			21

[truncated: 3 more sheets: AF9 drug, qPCR, lyz CHT counts Ven and Flav]
